# Supplementary material for: Food Additives as Novel Influenza Vaccine Adjuvants
Source: Vaccines (Basel). 2019 Sep 24;7(4):127. doi: 10.3390/vaccines7040127 (PMC6963695; doi:10.3390/vaccines7040127)
Supplement: Supplementary file 1 [file vaccines-07-00127-s001.zip]

Archive with 13 entries (10 files):
- Supplementary Files/
- Supplementary Files/.DS_Store
- __MACOSX/
- __MACOSX/Supplementary Files/
- __MACOSX/Supplementary Files/._.DS_Store
- Supplementary Files/Feng_Vaccines_rev3_Sup Table S2.xlsx
- __MACOSX/Supplementary Files/._Feng_Vaccines_rev3_Sup Table S2.xlsx
- Supplementary Files/Feng_Vaccines_rev3_Sup Info.docx
- __MACOSX/Supplementary Files/._Feng_Vaccines_rev3_Sup Info.docx
- Supplementary Files/Feng_Vaccines_rev3_Sup Figs.pptx
- __MACOSX/Supplementary Files/._Feng_Vaccines_rev3_Sup Figs.pptx
- Supplementary Files/Feng_Vaccines_rev3_Sup Table S1.xlsx
- __MACOSX/Supplementary Files/._Feng_Vaccines_rev3_Sup Table S1.xlsx
