# Supplementary material for: Food Additives as Novel Influenza Vaccine Adjuvants
Source: Vaccines (Basel). 2019 Sep 24;7(4):127. doi: 10.3390/vaccines7040127 (PMC6963695; doi:10.3390/vaccines7040127)
Supplement: Supplementary file 1 [file vaccines-07-00127-s001.zip › Supplementary Files/Feng_Vaccines_rev3_Sup Table S2.xlsx]

## Sheet: Sheet1
Supplementary Table S2. The protective efficacy of 59 hits selected in the primary screen (a)
Compound	Set No. in the primary screen	Set No. in the secondary screen	Virus-specific antibody titers (b)																					Survival rate (survival/total)
			Compound alone					Vaccine alone					Vaccine + compound					Vaccine + alum					Ab. Ratio (Compounds/Alum) (c)
			#1	#2	#3	#4	Mean	#1	#2	#3	#4	Mean	#1	#2	#3	#4	Mean	#1	#2	#3	#4	Mean		Compound alone	Vaccine alone	Vaccine + compound	Vaccine + alum	Enhanced survival rate ("Vaccine + compound" versus "vaccine alone")
Calcium glycerophosphate hydrate	3	1	< 10	< 10	< 10	< 10	< 10	< 10	< 10	< 10	< 10	< 10	1280	2560	5120	10240	4800	1280	2560	640	1280	1440	3.33	0/4	0/4	3/4	2/4	0.75
Calcium sorbate	5	1	< 10	< 10	< 10	< 10	< 10	< 10	< 10	< 10	< 10	< 10	1280	5120	5120	2560	3520	1280	2560	640	1280	1440	2.44	0/4	0/4	4/4	2/4	1
Chondroitin sulfate sodium salt	3	1	< 10	< 10	< 10	< 10	< 10	< 10	< 10	< 10	< 10	< 10	2560	5120	2560	1280	2880	1280	2560	640	1280	1440	2	0/4	0/4	4/4	2/4	1
1,8-Cineole	10	1	< 10	< 10	< 10	< 10	< 10	< 10	< 10	< 10	< 10	< 10	1280	2560	80	40	990	1280	2560	640	1280	1440	0.69	0/4	0/4	1/4	2/4	0.25
Riboflavin (Vitamin B2)	4	1	< 10	< 10	< 10	< 10	< 10	< 10	< 10	< 10	< 10	< 10	2560	2560	2560	1280	2240	1280	2560	640	1280	1440	1.56	0/4	0/4	4/4	2/4	1005
Rutin (Vitamin P1)	8	1	< 10	< 10	< 10	< 10	< 10	< 10	< 10	< 10	< 10	< 10	1280	1280	160	2560	1320	1280	2560	640	1280	1440	0.92	0/4	0/4	2/4	2/4	0.5
(+/-) - Citronellol	9	2	< 10	< 10	< 10	< 10	< 10	< 10	< 10	< 10	< 10	< 10	80	320	320	320	260	640	640	320	1280	720	0.36	0/4	0/4	3/4	3/4	0.75
Crocin (precursor of vitamin A)	1	2	< 10	< 10	< 10	< 10	< 10	< 10	< 10	< 10	< 10	< 10	320	640	640	320	480	640	640	320	1280	720	0.67	0/4	1/4	4/4	3/4	0.75
Isoeugenol	11	2	< 10	< 10	< 10	< 10	< 10	< 10	< 10	< 10	< 10	< 10	160	160	160	80	140	640	640	320	1280	720	0.19	0/4	0/4	2/4	3/4	0.5
Neotame	12	2	< 10	< 10	< 10	< 10	< 10	< 10	< 10	< 10	< 10	< 10	1280	640	320	640	720	640	640	320	1280	720	1	0/4	0/4	4/4	3/4	1
Rutin hydrate (Vitamin P1)	8	2	< 10	< 10	< 10	< 10	< 10	< 10	< 10	< 10	< 10	< 10	640	320	640	1280	720	640	640	320	1280	720	1	0/4	0/4	4/4	3/4	1
Abietic acid	6	3	< 10	< 10	< 10	< 10	< 10	80	< 10	160	< 10	NA (d)	2560	640	640	1280	1280	640	320	640	640	560	2.29	0/4	1/4	3/4	3/4	0.5
β-Carotene (precursor of vitamin A)	9	3	< 10	< 10	< 10	< 10	< 10	80	< 10	160	< 10	NA	1280	640	1280	1280	1120	640	320	640	640	560	2	0/4	1/4	4/4	3/4	0.75
β-D-Glucan	9	3	< 10	< 10	< 10	< 10	< 10	80	< 10	160	< 10	NA	1280	2560	5120	1280	2560	640	320	640	640	560	4.57	0/4	1/4	4/4	3/4	0.75
Hesperidin (Vitamin P)	7	3	< 10	< 10	< 10	< 10	< 10	80	< 10	160	< 10	NA	2560	1280	2560	2560	2240	640	320	640	640	560	4	0/4	1/4	4/4	3/4	0.75
Norbixin ((9Z)-6,6'-Diapocarotene-6,6'-dioic acid)	14	3	< 10	< 10	< 10	< 10	< 10	80	< 10	160	< 10	NA	2560	2560	5120	1280	2880	640	320	640	640	560	5.14	0/4	1/4	4/4	3/4	0.75
Theobromine	9	3	< 10	< 10	< 10	< 10	< 10	80	< 10	160	< 10	NA	1280	2560	640	1280	1440	640	320	640	640	560	2.57	0/4	1/4	4/4	3/4	0.75
Carminic acid	5	4	< 10	< 10	< 10	< 10	< 10	< 10	80	40	320	NA	1280	640	1280	640	960	1280	2560	640	1280	1440	0.67	0/4	1/4	4/4	3/4	0.75
Ginger extract	7	4	< 10	< 10	< 10	< 10	< 10	< 10	80	40	320	NA	1280	2560	1280	640	1440	1280	2560	640	1280	1440	1	0/4	1/4	2/4	3/4	0.25
Glycyrrhizic acid ammonium salt	7	4	< 10	< 10	< 10	< 10	< 10	< 10	80	40	320	NA	2560	2560	2560	2560	2560	1280	2560	640	1280	1440	1.78	0/4	1/4	4/4	3/4	0.75
Hydroxycitronellal	11	4	< 10	< 10	40	80	NA	< 10	80	40	320	NA	1280	1280	1280	1280	1280	1280	2560	640	1280	1440	0.89	0/4	1/4	4/4	3/4	0.75
Isoquinoline	11	4	< 10	< 10	< 10	< 10	< 10	< 10	80	40	320	NA	1280	320	2560	640	1200	1280	2560	640	1280	1440	0.83	0/4	1/4	3/4	3/4	0.5
Safflower oil	3	4	< 10	< 10	< 10	< 10	< 10	< 10	80	40	320	NA	640	640	640	1280	800	1280	2560	640	1280	1440	0.56	0/4	1/4	2/4	3/4	0.25
Capsanthin (precursor of vitamin A)	1	5	< 10	< 10	< 10	< 10	< 10	640	80	160	640	380	640	1280	640	640	800	160	1280	640	1280	840	0.95	0/4	1/4	1/4	3/4	0
Curcumin	7	5	< 10	< 10	< 10	< 10	< 10	640	80	160	640	380	1280	320	160	160	480	160	1280	640	1280	840	0.57	0/4	1/4	0/4	3/4	-0.25
Ferulic acid	7	5	< 10	< 10	< 10	< 10	< 10	640	80	160	640	380	320	640	320	1280	640	160	1280	640	1280	840	0.76	0/4	1/4	2/4	3/4	0.25
Hematoxylin	7	5	< 10	< 10	< 10	< 10	< 10	640	80	160	640	380	1280	640	2560	320	1200	160	1280	640	1280	840	1.43	0/4	1/4	1/4	3/4	0
Naringin	8	5	< 10	< 10	< 10	< 10	< 10	640	80	160	640	380	1280	2560	2560	2560	2240	160	1280	640	1280	840	2.67	0/4	1/4	3/4	3/4	0.5
Pullulan (α-1,4- ;α-1,6-glucan)	1	5	< 10	< 10	< 10	< 10	< 10	640	80	160	640	380	640	320	640	1280	720	160	1280	640	1280	840	0.86	0/4	1/4	3/4	3/4	0.5
γ- Undecalactone	14	5	< 10	< 10	< 10	< 10	< 10	640	80	160	640	380	1280	1280	2560	2560	1920	160	1280	640	1280	840	2.29	0/4	1/4	4/4	3/4	0.75
Borneol	10	6	< 10	< 10	< 10	< 10	< 10	320	80	160	640	380	2560	1280	1280	2560	1920	5120	2560	1280	1280	2560	0.75	0/4	1/4	2/4	3/4	0.25
β-Ionone	14	6	< 10	< 10	< 10	< 10	< 10	320	80	160	640	380	640	160	40	40	220	5120	2560	1280	1280	2560	0.09	0/4	1/4	0/4	3/4	-0.25
Methyl anthranilate	11	6	< 10	< 10	< 10	< 10	< 10	320	80	160	640	380	640	2560	640	5120	2240	5120	2560	1280	1280	2560	0.88	0/4	1/4	4/4	3/4	0.75
Natural red 25	8	6	< 10	< 10	< 10	< 10	< 10	320	80	160	640	300	640	160	320	640	440	5120	2560	1280	1280	2560	0.17	0/4	1/4	1/4	3/4	0
Sepiolite	8	6	< 10	< 10	< 10	< 10	< 10	320	80	160	640	300	1280	5120	640	1280	2080	5120	2560	1280	1280	2560	0.81	0/4	1/4	3/4	3/4	0.5
Terpineol	13	6	< 10	< 10	< 10	< 10	< 10	320	80	160	640	380	2560	2560	1280	5120	2880	5120	2560	1280	1280	2560	1.13	0/4	1/4	4/4	3/4	0.75
trans-β-Apo-8′-carotenal (precursor of vitamin A)	13	6	< 10	< 10	< 10	< 10	< 10	320	80	160	640	380	320	160	2560	2560	1400	5120	2560	1280	1280	2560	0.55	0/4	1/4	2/4	3/4	0.25
Acid red 1	10	7	< 10	< 10	< 10	< 10	< 10	160	320	320	20	205	1280	640	2560	2560	1760	2560	1280	2560	2560	2240	0.79	0/4	1/4	1/4	2/4	0
Alginic acid	6	7	< 10	< 10	< 10	< 10	< 10	160	320	320	20	205	2560	640	1280	640	1280	2560	1280	2560	2560	2240	0.57	0/4	1/4	1/4	3/4	0
Polysorbate 20	12	7	< 10	< 10	< 10	< 10	< 10	160	320	320	20	205	10240	5120	2560	5120	5760	2560	1280	2560	2560	2240	2.57	0/4	1/4	4/4	2/4	0.75
Polysorbate 60	12	7	< 10	< 10	< 10	< 10	< 10	160	320	320	20	205	1280	2560	5120	1280	2560	2560	1280	2560	2560	2240	1.14	0/4	1/4	2/4	2/4	0.25
Saponin	2	7	< 10	< 10	< 10	< 10	< 10	160	320	320	20	205	5120	20480	20480	2560	12160	2560	1280	2560	2560	2240	5.43	0/4	1/4	4/4	2/4	0.75
Sodium alginate 300-400	1	7	< 10	< 10	< 10	< 10	< 10	160	320	320	20	205	640	320	320	640	480	2560	1280	2560	2560	2240	0.21	0/4	1/4	1/4	2/4	0
Sodium alginate 80-120	1	7	< 10	< 10	< 10	< 10	< 10	160	320	320	20	205	2560	1280	640	640	1280	2560	1280	2560	2560	2240	0.57	0/4	1/4	4/4	2/4	0.75
(R) - (+) - Citronellal	9	8	< 10	< 10	< 10	< 10	< 10	< 10	< 10	< 10	< 10	< 10	40	<10	80	20	NA	1280	2560	1280	1280	1600	0.02	0/4	0/4	2/4	2/4	0.5
β- Cyclodextrin	9	8	< 10	< 10	< 10	< 10	< 10	< 10	< 10	< 10	< 10	< 10	2560	1280	1280	640	1440	1280	2560	1280	1280	1600	0.9	0/4	0/4	4/4	2/4	1
Geranyl formate	11	8	< 10	< 10	< 10	< 10	< 10	< 10	< 10	< 10	< 10	< 10	<10	1280	1280	1280	NA	1280	2560	1280	1280	1600	NA	0/4	0/4	2/4	3/4	0.5
Poly-L-γ-glutamic acid sodium salt	8	8	< 10	< 10	< 10	< 10	< 10	< 10	< 10	< 10	< 10	< 10	<10	40	40	160	NA	1280	2560	1280	1280	1600	NA	0/4	0/4	2/4	2/4	0.5
Polyvinylpyrrolidone (MW10,000)	2	8	< 10	< 10	< 10	< 10	< 10	< 10	< 10	< 10	< 10	< 10	40	1280	1280	10	652.5	1280	2560	1280	1280	1600	0.41	0/4	0/4	1/4	2/4	0.25
Polyvinylpyrrolidone(MW 3600,000)	2	8	< 10	< 10	< 10	< 10	< 10	< 10	< 10	< 10	< 10	< 10	2560	2560	640	5120	2720	1280	2560	1280	1280	1600	1.7	0/4	0/4	3/4	2/4	0.75
Quercetin	8	8	< 10	< 10	< 10	< 10	< 10	< 10	< 10	< 10	< 10	< 10	80	640	160	320	300	1280	2560	1280	1280	1600	0.19	0/4	0/4	0/4	2/4	0
Sage oil	15	8	< 10	< 10	< 10	< 10	< 10	< 10	< 10	< 10	< 10	< 10	<10	160	10	<10	NA	1280	2560	1280	1280	1600	NA	0/4	0/4	0/4	2/4	0
Bentonite	6	9	< 10	< 10	< 10	< 10	< 10	< 10	< 10	< 10	< 10	< 10	80	160	320	<10	NA	640	320	160	1280	600	NA	0/4	0/4	0/4	3/4	0
Brilliant blue FCF	5	9	< 10	< 10	< 10	< 10	< 10	< 10	< 10	< 10	< 10	< 10	40	80	1280	2560	990	640	320	160	1280	600	1.65	0/4	0/4	3/4	3/4	0.75
Fast green FCF	4	9	< 10	< 10	< 10	< 10	< 10	< 10	< 10	< 10	< 10	< 10	160	640	640	320	440	640	320	160	1280	600	0.73	0/4	0/4	2/4	3/4	0.5
Indigo carmine	11	9	< 10	< 10	< 10	< 10	< 10	< 10	< 10	< 10	< 10	< 10	20	320	320	1280	485	640	320	160	1280	600	0.81	0/4	0/4	2/4	3/4	0.5
Pectin	8	9	< 10	< 10	< 10	< 10	< 10	< 10	< 10	< 10	< 10	< 10	320	320	320	320	320	640	320	160	1280	600	0.53	0/4	0/4	2/4	3/4	0.5
Iron (II) gluconate n-hydrate	3	10	< 10	< 10	< 10	< 10	< 10	< 10	< 10	< 10	< 10	< 10	5120	5120	640	1280	3040	1280	1280	1280	2560	1600	1.9	0/4	0/4	3/4	2/4	0.75
Polysorbate 80	12	10	< 10	< 10	< 10	< 10	< 10	< 10	< 10	< 10	< 10	< 10	10240	1280	2560	2560	4160	1280	1280	1280	2560	1600	2.6	0/4	0/4	2/3(e)	2/4	0.667
(a) Six-week-old BALB/c mice were intramuscularly immunized with the indicated immunogens (100 μl) twice with a two-week interval between immunizations. Four mice were used per group. The serum samples were collected two weeks after the second immunization to measure the virus-specific antibody titers. One week after the blood collection, the mice were challenged with 10 MLD50 of the mouse-adapte…
