# Supplementary material for: Food Additives as Novel Influenza Vaccine Adjuvants
Source: Vaccines (Basel). 2019 Sep 24;7(4):127. doi: 10.3390/vaccines7040127 (PMC6963695; doi:10.3390/vaccines7040127)
Supplement: Supplementary file 1 [file vaccines-07-00127-s001.zip › Supplementary Files/Feng_Vaccines_rev3_Sup Table S1.xlsx]

## Sheet: Sheet1
Supplementary Table S1. The resources of the food additives used in this study and antibody titers in the primary screen (a)
Compound	CAS No.	Cat. No.	Company	Types of food additives	Set No. in primary screen	Virus-specific antibody titers (b)																					Results (positive:1, negative:0)	Function in foods	Status(d)	Ref.
						compound only					vaccine alone					vaccine + compound					vaccine + alum					Ab. Ratio (Compounds/Alum) (c)
						#1	#2	#3		Mean	#1	#2	#3		Mean	#1	#2	#3		Mean	#1	#2	#3		Mean
Betaine	107-43-7	B2629-50G	SIGMA	Existing	1	<10	<10	<10		<10	<10	<10	<10		<10	<10	<10	<10		<10	1280	2560	1280		1706.67		0	Flavor
Betanin	7659-95-2	CDS000584-1G	SIGMA	Existing	1	<10	<10	<10		<10	<10	<10	<10		<10	40	640	160		280	1280	2560	1280		1706.67		0	Color
Capsanthin (precursor of vitamin A)	465-42-9	C0260	LKT Labs	Existing	1	<10	<10	<10		<10	<10	<10	<10		<10	1280	2560	1280		1706.67	1280	2560	1280		1706.67	1	1	Color	a
Crocin (precursor of vitamin A)	42553-65-1	17304-1G	SIGMA	Existing	1	<10	<10	<10		<10	<10	<10	<10		<10	640	1280	1280		1066.67	1280	2560	1280		1706.67	0.63	1	Color	a	Khavari et al., Arch Virol, 2015.
Phytic acid	83-86-3	ASB-00016800-001	ChromaDex	Existing	1	<10	<10	<10		<10	<10	<10	<10		<10	<10	<10	<10		<10	1280	2560	1280		1706.67		0	Antioxidant
Pullulan (α-1,4- ;α-1,6-glucan)	9057-02-7	P4516-1G	SIGMA	Existing	1	<10	<10	<10		<10	<10	<10	<10		<10	1280	320	1280		960	1280	2560	1280		1706.67	0.56	1	Thickener, glazing agent	c	Nagatomo et al., Biomed Res Int, 2015
L- Rhamnose	10030-85-0	W373011-100G-K	SIGMA	Existing	1	<10	<10	<10		<10	<10	<10	<10		<10	<10	<10	80		NA	1280	2560	1280		1706.67		0	Flavor
Sodium alginate 300-400	9005-38-3	190-09991	Wako	Designated	1	<10	<10	<10		<10	<10	<10	<10		<10	1280	1280	1280		1280	1280	2560	1280		1706.67	0.75	1	Thickener, stabilizer	c	Shechmeister et al., Am J Vet Res, 1967
Sodium alginate 80-120	9005-38-3	194-13321	Wako	Designated	1	<10	<10	<10		<10	<10	<10	<10		<10	1280	640	640		853.333	1280	2560	1280		1706.67	0.5	1	Thickener, stabilizer	c	Shechmeister et al., Am J Vet Res, 1967
Taurine	107-35-7	T0625-10G	SIGMA	Existing	1	<10	<10	<10		<10	<10	<10	<10		<10	<10	<10	<10		<10	1280	2560	1280		1706.67		0	Nutrient supplement
Acesulfame K	55589-62-3	04054-25G	SIGMA	Designated	2	<10	<10	<10		<10	<10	<10	<10		<10	<10	<10	<10		<10	1280	80	80		480		0	Sweetener
Gluconic acid copper salt	13005-35-1	032-10632	Wako	Designated	2	<10	<10	<10		<10	<10	<10	<10		<10	40	160	40		80	1280	80	80		480		0	Nutrient supplement
Poly(acrylic acid sodium salt)	9003-04-7	447013-100G	SIGMA	Designated	2	<10	<10	<10		<10	<10	<10	<10		<10	<10	<10	20		NA	1280	80	80		480		0	Sequestering agents, Thickener
Polyvinylpyrrolidone (MW10,000)	9003-39-8	PVP10-100G	SIGMA	Designated	2	<10	<10	<10		<10	<10	<10	<10		<10	640	320	640		533.333	1280	80	80		480	1.11	1	Emulsifier, stabilizer	c	Bichurina et al., Tr Inst Im Pastera, 1982 [Article in Russian]
Polyvinylpyrrolidone(110 μm particle size)	9003-39-8	77627-25G	SIGMA	Designated	2	<10	<10	<10		<10	<10	<10	<10		<10	80	320	20		140	1280	80	80		480		0	Emulsifier, stabilizer
Polyvinylpyrrolidone(MW 3600,000)	9003-39-8	PVP360-100G	SIGMA	Designated	2	<10	<10	<10		<10	<10	<10	<10		<10	80	1280	160		506.667	1280	80	80		480	1.06	1	Emulsifier, stabilizer	c	Bichurina et al., Tr Inst Im Pastera, 1982 [Article in Russian]
Polyvinylpyrrolidone（MW 40,000）	9003-39-8	PVP40-50G	SIGMA	Designated	2	<10	<10	<10		<10	<10	<10	<10		<10	320	320	320		320	1280	80	80		480		0	Emulsifier, stabilizer
Saponin	8047-15-2	S4521-10G	SIGMA	Existing	2	<10	<10	<10		<10	<10	<10	<10		<10	5120	5120	2560		4266.67	1280	80	80		480	8.89	1	Foaming agent	c	Marty-Roix et al., J Biol Chem, 2016; Lee et al., Plant Biotechnol J, 2015; Liu et al., 2015
Sodium alginate 500-600	9005-38-3	199-09961	Wako	Designated	2	<10	<10	<10		<10	<10	<10	<10		<10	80	640	40		253.333	1280	80	80		480		0	Thickener, stabilizer
Sodium pantothenate (Vitamin B5)	867-81-2	198-05651	Wako	Designated	2	<10	<10	<10		<10	<10	<10	<10		<10	<10	<10	<10		<10	1280	80	80		480		0	Nutrient supplement
L- Theanine	3081-61-6	555-70891	Wako	Existing	2	<10	<10	<10		<10	<10	<10	<10		<10	<10	<10	<10		<10	1280	80	80		480		0	Nutrient supplement
Calcium glycerophosphate hydrate	27214-00-2	05-0720	SIGMA	Designated	3	<10	<10	<10		<10	<10	<10	<10		<10	2560	2560	640		1920	160	2560	640		1120	1.71	1	Thickener, gelling agent, Stabilizer	b	Aggerbeck et al., Vaccine, 1995; Relyveld et al., Biomedicine & pharmacotherapy, 1994; Wang et al., Vaccine, 2000; Volkova et al., Avian diseases, 2014; Joyappa, et al., Veterinary microbiology, 2009; Morcl et al., Vaccine, 2017; Knuschke et al., J Immunol., 2013.
Chlorogenic acid	327-97-9	C3878-1G	SIGMA	Existing	3	<10	<10	<10		<10	<10	<10	<10		<10	<10	<10	<10		<10	160	2560	640		1120		0	Antioxidant, preservative
Chondroitin sulfate sodium salt	9082-07-9	ASB-00003593-001	ChromaDex	Designated	3	<10	<10	<10		<10	<10	<10	<10		<10	1280	2560	640		1493.33	160	2560	640		1120	1.33	1	Emulsifier, stabilizer	b	Rosen et al., J Biol Response Mod, 1987; Sakai et al., Immunol Lett, 2002
Folic acid (Vitamin B9)	59-30-3	F7876-1G	SIGMA	Designated	3	<10	<10	<10		<10	<10	<10	<10		<10	320	160	320		266.667	160	2560	640		1120		0	Nutrient supplement
Iron (II) gluconate n-hydrate	299-29-6	328-25832	Wako	Designated	3	<10	<10	<10		<10	<10	<10	<10		<10	1280	640	640		853.333	160	2560	640		1120	0.76	1	Colour retention agent	a
Itaconic acid	97-65-4	I29204-100G	SIGMA	Existing	3	<10	<10	<10		<10	<10	<10	<10		<10	<10	<10	<10		<10	160	2560	640		1120		0	Thickener
Niacinamide (Vitamin B3)	98-92-0	N5535-100G	SIGMA	Designated	3	<10	<10	<10		<10	<10	<10	<10		<10	640	160	<10		NA	160	1280	640		1120		0	Antioxidants, Acidity regulators
Poly-L-lysine	25988-63-0	338-30561	Wako	Existing	3	<10	<10	<10		<10	<10	<10	<10		<10	40	10	<10		NA	160	2560	640		1120		0	Flavor
Safflower oil	8001-23-8	47120-U	SIGMA	Existing	3	<10	<10	<10		<10	<10	<10	<10		<10	1280	640	160		693.333	160	2560	640		1120	0.62	1	Flavor	a
Erythrosine	568-63-8	053-00252	Wako	Designated	4	<10	<10	<10		<10	<10	<10	<10		<10	<10	<10	<10		<10	1280	2560	2560		2133.33		0	Color
Fast green FCF	2353-45-9	F7252-5G	SIGMA	Designated	4	<10	<10	<10		<10	<10	<10	<10		<10	2560	2560	1280		2133.33	1280	2560	2560		2133.33	1	1	Color	a
Gluconolactone	90-80-2	G2164-100G	SIGMA	Designated	4	<10	<10	<10		<10	<10	<10	<10		<10	<10	<10	<10		<10	1280	2560	2560		2133.33		0	Acidity regulator, raising agent			Glucosamine is part of the structure of the polysaccharides chitosan and chitin,
Maltol	118-71-8	W265608-250G-K	SIGMA	Existing	4	<10	<10	<10		<10	<10	<10	<10		<10	40	160	640		280	1280	2560	2560		2133.33		0	Flavor enhancer
Phenethylamine	64-04-0	241008-50ML	SIGMA	Designated	4	<10	<10	<10		<10	<10	<10	<10		<10	<10	<10	<10		<10	1280	2560	2560		2133.33		0	Flavor
Potassium hexacyanoferrate (II) trihydrate	14459-95-1	P3289-5G	SIGMA	Designated	4	<10	<10	<10		<10	<10	<10	<10		<10	80	320	20		140	1280	2560	2560		2133.33		0	Anticaking agent
Potassium hexacyanoferrate(III)	13746-66-2	244023-5G	SIGMA	Designated	4	<10	<10	<10		<10	<10	<10	<10		<10	<10	<10	<10		<10	1280	2560	2560		2133.33		0	Anticaking agent
Riboflavin (Vitamin B2)	83-88-5	181-00581	Wako	Designated	4	<10	<10	<10		<10	<10	<10	<10		<10	2560	2560	2560		2560	1280	2560	2560		2133.33	1.2	1	Color	c	Quintilio et al., Arch Virol, 2016.
Sodium hexametaphosphate	68915-31-1	71600-250G	SIGMA	Designated	4	<10	<10	<10		<10	<10	<10	<10		<10	<10	<10	320		NA	1280	2560	2560		2133.33		0	Sequestrant
D- sorbitol	50-70-4	S1876-100G	SIGMA	Designated	4	<10	<10	<10		<10	<10	<10	<10		<10	20	40	320		126.667	1280	2560	2560		2133.33		0	Sweeteener
Tartrazine	1934-21-0	204-00102	Wako	Designated	4	<10	<10	<10		<10	<10	<10	<10		<10	<10	20	320		NA	1280	2560	2560		2133.33		0	Color
Allura red	25956-17-6	016-13651	Wako	Designated	5	<10	<10	<10		<10	<10	<10	<10		<10	<10	<10	<10		<10	1280	2560	- (g)		1920		0	Color
Amaranth	915-67-3	A1016-50G	SIGMA	Designated	5	<10	<10	<10		<10	<10	<10	<10		<10	<10	<10	<10		<10	1280	2560	-		1920		0	Color
Brilliant blue FCF	3844-45-9	027-12842	Wako	Designated	5	<10	<10	<10		<10	<10	<10	<10		<10	2560	1280	160		1333.33	1280	2560	-		1920	0.69	1	Color	a
Calcium sorbate	7492-55-9	078868	Fluorochem	Designated	5	<10	<10	<10		<10	<10	<10	<10		<10	1280	2560	2560		2133.33	1280	2560	-		1920	1.11	1	Preservative	b	Idem
Carminic acid	1260-17-9	033-08251	Wako	Existing	5	<10	<10	<10		<10	<10	<10	<10		<10	1280	320	640		746.667	1280	2560	-		1920	0.39	1	Color	a
2-ethyl-3-methylpyrazine	15707-23-0	320-44491	Wako	Designated	5	<10	<10	<10		<10	<10	<10	<10		<10	<10	80	<10		NA	1280	2560	-		1920		0	Flavor
Inositol (Vitamin B8)	87-89-8	PHR1351-1G	SIGMA	Existing	5	<10	<10	<10		<10	<10	<10	<10		<10	<10	<10	<10		<10	1280	2560	-		1920		0	Nutrient supplement
5-Methylquinoxaline	13708-12-8	329-70591	Wako	Designated	5	<10	<10	<10		<10	<10	<10	<10		<10	<10	40	<10		NA	1280	2560	-		1920		0	Flavor
Sodium carboxymethyl cellulose	9004-32-4	419273-100G	SIGMA	Designated	5	<10	<10	<10		<10	<10	<10	<10		<10	<10	<10	<10		<10	1280	2560	-		1920		0	Emulsifier, thickener, stabilizer
Sodium ferrocyanide decahydrate	14434-22-1	13425-500G-R	SIGMA	Designated	5	<10	<10	<10		<10	<10	<10	<10		<10	<10	<10	<10		<10	1280	2560	-		1920		0	Anticaking agent
Sodium polyphosphate	68915-31-1	194-05935	Wako	Designated	5	<10	<10	<10		<10	<10	<10	<10		<10	160	<10	<10		NA	1280	2560	-		1920		0	Emulsifier, stabilizer, sequestrant, water retention agent
Trisodium glycyrrhizinate hydrate	71277-78-6	CDS000605-1G	SIGMA	Designated	5	<10	<10	<10		<10	<10	<10	<10		<10	160	640	160		320	1280	2560	-		1920		0	Sweetener
Abietic acid	514-10-3	00010-25G	SIGMA	Existing	6	<10	<10	<10		<10	<10	<10	<10		<10	320	640	640		533.333	640	20	40		233.333	2.29	1	Preservative, acidity regulator	a
Alginic acid	9005-32-7	A7003-100G	SIGMA	Existing	6	<10	<10	<10		<10	<10	<10	<10		<10	640	320	640		533.333	640	20	40		233.333	2.29	1	Thickenner, stabilizer	c	Shechmeister et al., Am J Vet Res, 1967
Allyl isothiocyanate	57-06-7	016-01463 or ASB-00001608-001	Wako or ChromaDex	Existing	6	<10	<10	<10		<10	<10	<10	<10		<10	<10	<10	<10		<10	640	20	40		233.333		0	Flavor
Bentonite	1302-78-9	285234-500G	SIGMA	Existing	6	<10	<10	<10		<10	<10	<10	<10		<10	640	80	320		346.667	640	20	40		233.333	1.49	1	Anticaking agent	b	Arora et al., Natl Med J India, 2005
Caffeine	58-08-2	C0750-5G	SIGMA	Existing	6	<10	<10	<10		<10	<10	<10	<10		<10	20	<10	40		NA	640	20	40		233.333		0	Flavor
Carvacrol	499-75-2	W224502-100G-K	SIGMA	Existing	6	<10	<10	<10		<10	<10	<10	<10		<10	<10	<10	<10		<10	640	20	40		233.333		0	Preservative (Anti-bacteria)
Chitin	1398-61-4	C7170-100G	SIGMA	Existing	6	<10	<10	<10		<10	<10	<10	<10		<10	20	40	640		233.333	640	20	40		233.333		0	Emulsifier, thickener, stabilizer, nutrient supplement
Chitosan	9012-76-4	448869-50G	SIGMA	Existing	6	<10	<10	<10		<10	<10	<10	<10		<10	10	40	320		123.333	640	20	40		233.333		0	Emulsifier, thickener, stabilizer, nutrient supplement
Curcumin	458-37-7	C1386-5G	SIGMA	Existing	7	<10	<10	<10		<10	<10	<10	<10		<10	640	1280	1280		1066.67	2560	2560	5120		3413.33	0.31	1	Color	a
Eugenol	97-53-0	E51791-5G	SIGMA	Existing	7	<10	<10	<10		<10	<10	<10	<10		<10	640	80	<10		NA	2560	2560	5120		3413.33		0	Flavor
Ferulic acid	1135-24-6	101685	MP Biomedicals	Existing	7	<10	<10	<10		<10	<10	<10	<10		<10	1280	640	320		746.667	2560	2560	5120		3413.33	0.22	1	Antioxidant	b	Ma et al., Food Funct, 2016
Galacturonic acid, D-	685-73-4	ASB-00007026-001	ChromaDex	Existing	7	<10	<10	<10		<10	<10	<10	<10		<10	<10	<10	40		NA	2560	2560	5120		3413.33		0	Vegetable gum, emulsifier
Gallic acid	149-91-7	G7384-100G	SIGMA	Existing	7	<10	<10	<10		<10	<10	<10	<10		<10	<10	<10	<10		<10	2560	2560	5120		3413.33		0	Antioxidant
Ginger extract	84696-15-1	W252108-250G	SIGMA	Existing	7	<10	<10	<10		<10	<10	<10	<10		<10	2560	640	5120		2773.33	2560	2560	5120		3413.33	0.81	1	Antioxidant	a
Glucosamine sulfate	1296149-08-0	G4581	Wako(LKT lab)	Existing	7	<10	<10	<10		<10	<10	<10	<10		<10	10	10	40		20	2560	2560	5120		3413.33		0	Nutrient supplement
Glycyrrhizic acid ammonium salt	53956-04-0	G2137-25G	SIGMA	Existing	7	<10	<10	<10		<10	<10	<10	<10		<10	2560	5120	10240		5973.33	2560	2560	5120		3413.33	1.75	1	Sweetener	b	Soufy et al., Afr J Tradit Complement Altern Med, 2012
Hematoxylin	517-28-2	H3136-25G	SIGMA	Existing	7	<10	<10	<10		<10	<10	<10	<10		<10	1280	1280	5120		2560	2560	2560	5120		3413.33	0.75	1	Color	a
Hesperidin (Vitamin P)	520-26-3	H5254-25G	SIGMA	Existing	7	<10	<10	<10		<10	<10	<10	<10		<10	1280	5120	5120		3840	2560	2560	5120		3413.33	1.13	1	Antioxidant, nutrient supplement		Moss et al., J Immunol, 1956
D-(+)-Trehalose dihydrate	6138-23-4	T9531-5G	SIGMA	Existing	7	<10	<10	<10		<10	<10	<10	<10		<10	<10	<10	<10		<10	2560	2560	5120		3413.33		0	Stabilizer, sweetener
Hops bitter acid calibration mixture	Not avaiblable	ASB-00008332-010	ChromaDex	Existing	8	<10	<10	<10		<10	320	320	320		320	<10	<10	<10		<10	10240	2560	2560		5120		0	Flavor
Menaquinone (Vitamin K2)	863-61-6	47774	SIGMA	Existing	8	<10	<10	<10		<10	320	320	320		320	80	320	<10		NA	10240	2560	2560		5120		0	Nutrient supplement
Naringin	10236-47-2	N1376-25G	SIGMA	Existing	8	<10	<10	<10		<10	320	320	320		320	2560	1280	2560		2133.33	10240	2560	2560		5120	0.42	1	Antioxidant	a
Natural red 25	60687-93-6	50506-10G	SIGMA	Existing	8	<10	<10	<10		<10	320	320	320		320	5120	2560	1280		2986.67	10240	2560	2560		5120	0.58	1	Color	a
Nordihydroguaiaretic acid standard	500-38-9	146-09471	Wako	Existing	8	<10	<10	<10		<10	320	320	320		320	640	80	80		266.667	10240	2560	2560		5120		0	Antioxidant
Pectin	9000-69-5	P7536-1G	SIGMA	Existing	8	<10	<10	<10		<10	320	320	320		320	640	640	640		640	10240	2560	2560		5120	0.13	1	Vegetable gum, emulsifier	b	Popov et al., Vaccine, 2006
Poly-L-γ-glutamic acid sodium salt	26247-79-0	P1818-25MG	SIGMA	Existing	8	<10	<10	<10		<10	320	320	320		320	5120	1280	1280		2560	10240	2560	2560		5120	0.5	1	Flavor enhancer	c	Yang et al., Sci Rep, 2017; Okamoto et al., Vaccine, 2009
Quercetin	117-39-5	Q4951-10G	SIGMA	Existing	8	<10	<10	<10		<10	320	320	320		320	320	320	1280		640	10240	2560	2560		5120	0.13	1	Color	b	Singh et al., Biomed Pharmacother, 2017
Rutin (Vitamin P1)	153-18-4	181-00341	Wako	Existing	8	<10	<10	<10		<10	320	320	320		320	2560	2560	2560		2560	10240	2560	2560		5120	0.5	1	Color, Antioxidant, nutrient supplement	b	Ganeshpurkar et al., Chem Biol Interact, 2017.
Rutin hydrate (Vitamin P1)	207671-50-9	R5143-50G	SIGMA	Existing	8	<10	<10	<10		<10	320	320	320		320	1280	1280	1280		1280	10240	2560	2560		5120	0.25	1	Color, Antioxidant, nutrient supplement	b	Idem
Sepiolite	63800-37-3	70253-1KG	SIGMA	Existing	8	<10	<10	<10		<10	320	320	320		320	1280	5120	2560		2986.67	10240	2560	2560		5120	0.58	1	Acidity regulator, anticaking agent	c	Ruiz-Hitzky et al., Adv Mater, 2009
β-Carotene (precursor of vitamin A)	7235-40-7	C9750-5G	SIGMA	Existing	9	<10	<10	10		NA	<10	<10	<10		<10	320	1280	1280		960	2560	1280	1280		1706.67	0.56	1	Color	b	Nishida et al., Br J Nutr, 2014; Chew et al., J Nutr, 2000; Gardner, Mech et al., Ageing Dev, 2000, Santos et al., Am J Clin Nutr, 1997
(+/-) - Citronellol	106-22-9	037-05993	Wako	Designated	9	<10	<10	<10		<10	<10	<10	<10		<10	1280	640	<10		NA	2560	1280	1280		1706.67		1	Flavor	a
(R) - (+) - Citronellal	2385-77-5	343641-1G	SIGMA	Designated	9	<10	<10	<10		<10	<10	<10	<10		<10	320	40	640		333.333	2560	1280	1280		1706.67	0.2	1	Flavor	a
(S) - (-) - Citronellal	5949-05-3	373753-1G	SIGMA	Designated	9	<10	<10	<10		<10	<10	<10	<10		<10	20	320	20		120	2560	1280	1280		1706.67		0	Flavor
β- Cyclodextrin	7585-39-9	C4767-25G	SIGMA	Existing	9	<10	<10	<10		<10	<10	<10	<10		<10	160	640	320		373.333	2560	1280	1280		1706.67	0.22	1	Emulsifier	c	Kusakabe et al., Vaccine, 2016; Onishi et al., J Immunol, 2015
β-D-Glucan	9041-22-9	G6513-50MG	SIGMA	Existing	9	<10	<10	<10		<10	<10	<10	<10		<10	2560	2560	2560		2560	2560	1280	1280		1706.67	1.5	1	Antioxidant	b	Hester et al., Clin Vaccine Immunol, 2012; Mirza et al., Methods Mol Biol, 2017; Lee et al., Biosci Biotechnol Biochem, 2001
Sesame oil	8008-74-0	85067-250ML	SIGMA	Existing	9	<10	<10	<10		<10	<10	<10	<10		<10	160	20	40		73.3333	2560	1280	1280		1706.67		0	Flavor
Sinapyl alcohol	537-33-7	404586-100MG	SIGMA	Existing	9	<10	<10	<10		<10	<10	<10	<10		<10	<10	<10	<10		<10	2560	1280	1280		1706.67		0	Preservative
Sodium hyaluronate salt	9067-32-7	53747-1G	SIGMA	Existing	9	<10	<10	<10		<10	<10	<10	<10		<10	320	160	320		266.667	2560	1280	1280		1706.67		0	Thickener, Nutrient supplement
Theobromine	83-67-0	T4500-25G	SIGMA	Designated	9	<10	<10	<10		<10	<10	<10	<10		<10	1280	2560	160		1333.33	2560	1280	1280		1706.67	0.78	1	Flavor	b	Suresh et al., J Immunol, 2002
Thymol	89-83-8	T0501-100G	SIGMA	Designated	9	<10	<10	<10		<10	<10	<10	<10		<10	640	40	<10		NA	2560	1280	1280		1706.67		0	Flavor
Acid red 1	3734-67-6	210633-25G	SIGMA	Designated	10	<10	<10	<10		<10	10	<10	<10		NA (e)	320	640	2560		1173.33	2560	320	1280		1386.67	0.85	1	Color	a
Adipic acid	124-04-9	09582-50G	SIGMA	Designated	10	<10	<10	<10		<10	10	<10	<10		NA	<10	<10	<10		<10	2560	320	1280		1386.67		0	Acidity regulator
Alpha tocopheryl acetate (Vitamin E)	7695-91-2	1667701-250MG	SIGMA	Designated	10	<10	<10	<10		<10	10	<10	<10		NA	<10	<10	40		NA	2560	320	1280		1386.67		0	Antioxidant, nutrient supplement
Azoxystrobin	131860-33-8	31697-100MG	SIGMA	Designated	10	<10	<10	<10		<10	10	<10	<10		NA	320	80	160		186.667	2560	320	1280		1386.67		0	Preservative (Antifungals)
Borneol	507-70-0	025-02252	Wako	Designated	10	<10	<10	<10		<10	10	<10	<10		NA	640	320	640		533.333	2560	320	1280		1386.67	0.38	1	Flavor	a
Cholecalciferol CRYST.(Vitamin D3)	67-97-0	220-00363	Wako	Designated	10	<10	<10	<10		<10	10	<10	<10		NA	80	320	80		160	2560	320	1280		1386.67		0	Nutrient supplement
1,8-Cineole	470-82-6	051-03972	Wako	Designated	10	<10	<10	<10		<10	10	<10	<10		NA	320	1280	2560		1386.67	2560	320	1280		1386.67	1	1	Flavor	c	Li et al., Phytomedicine, 2017
Citronellyl formate	105-85-1	W231401-1KG-K	SIGMA	Designated	10	10	<10	<10		NA	10	<10	<10		NA	320	320	80		240	2560	320	1280		1386.67		0	Flavor
Dibenzoyl thiamine (Vitamin B1)	299-88-7	048-18991	Wako	Designated	10	<10	<10	<10		<10	10	<10	<10		NA	160	160	160		160	2560	320	1280		1386.67		0	Nutrient supplement
Ethyl octanoate	106-32-1	055-00692	Wako	Designated	10	<10	<10	<10		<10	10	<10	<10		NA	10	20	20		16.6667	2560	320	1280		1386.67		0	Flavor
D-mannitol	69-65-8	M4125-100G	SIGMA	Designated	10	<10	<10	<10		<10	10	<10	<10		NA	<10	<10	<10		<10	2560	320	1280		1386.67		0	Sweetener
γ- Oryzanol	11042-64-1	152-01272	Wako	Existing	10	<10	<10	<10		<10	10	<10	<10		NA	160	40	<10		NA	2560	320	1280		1386.67		0	Antioxidant
Geraniol	106-24-1	163333-25G	SIGMA	Designated	11	<10	<10	<10		<10	<10	<10	<10		<10	320	160	80		186.667	1280	640	640		853.333		0	Flavor
Geranyl formate	105-86-2	352-11462	Wako	Designated	11	<10	<10	<10		<10	<10	<10	<10		<10	<10	<10	2560		NA	1280	640	640		853.333		1	Flavor (rose-like odor)	a
Hydroxycitronellal	107-75-5	084-06581	Wako	Designated	11	<10	<10	<10		<10	<10	<10	<10		<10	640	2560	5120		2773.33	1280	640	640		853.333	3.25	1	Flavor	a
(Hydroxypropyl)methyl cellulose	9004-65-3	09963-25G	SIGMA	Designated	11	<10	<10	<10		<10	<10	<10	<10		<10	10	<10	<10		NA	1280	640	640		853.333		0	Emulsifier, thickener, stabilizer
Indigo carmine	860-22-0	090-00082	Wako	Designated	11	<10	<10	<10		<10	<10	<10	<10		<10	1280	1280	1280		1280	1280	640	640		853.333	1.5	1	Color	a
Isoamyl phenylacetate	102-19-2	W208100-SAMPLE-K	SIGMA	Designated	11	<10	<10	<10		<10	<10	<10	<10		<10	<10	80	80		NA	1280	640	640		853.333		0	Flavor
Isoeugenol	97-54-1	I17206-5G	SIGMA	Designated	11	<10	<10	<10		<10	<10	<10	<10		<10	1280	2560	5120		2986.67	1280	640	640		853.333	3.5	1	Flavor	a
Isoquinoline	119-65-3	177-00222	Wako	Designated	11	<10	<10	<10		<10	<10	<10	<10		<10	2560	1280	640		1493.33	1280	640	640		853.333	1.75	1	Color	b	Van Hoeven et al., Sci Rep, 2017. Smirnov et al., Vaccine, 2011; Beesu et al.,J Med Chem, 2015,Torii et al., J Immunol, 2008; Johnston, et al., Cancer Immunol Immunother, 2007; Levy et al., Blood, 2006
Linalyl acetate	115-95-7	125-01002	Wako	Designated	11	<10	<10	<10		<10	<10	<10	<10		<10	80	40	<10		NA	1280	640	640		853.333		0	Flavor
Methyl anthranilate	134-20-3	138-01973	Wako	Designated	11	10	10	<10		NA	<10	<10	<10		<10	160	640	1280		693.333	1280	640	640		853.333	0.81	1	Flavor enhancer	a
Methyl hesperidine	11013-97-1	CDS000578-1G	SIGMA	Designated	11	<10	<10	<10		<10	<10	<10	<10		<10	320	10	320		216.667	1280	640	640		853.333		0	Antioxidant, nutrient supplement
Neotame	165450-17-9	49777-100MG	SIGMA	Designated	12	<10	<10	<10		<10	<10	40	80		NA	1280	1280	5120		2560	1280	1280	1280		1280	2	1	Sweeteener	a
New coccine	2611-82-7	199737-25G	SIGMA	Designated	12	<10	<10	<10		<10	<10	40	80		NA	<10	<10	160		NA	1280	1280	1280		1280		0	Color
Octanal	124-13-0	O5608-25ML	SIGMA	Designated	12	<10	<10	<10		<10	<10	40	80		NA	40	80	<10		NA	1280	1280	1280		1280		0	Flavor
Phenethyl acetate	103-45-7	W285714-25G-K	SIGMA	Designated	12	<10	<10	<10		<10	<10	40	80		NA	320	40	320		226.667	1280	1280	1280		1280		0	Preservative, acidity regulator
Phloxine B	18472-87-2	166-02072	Wako	Designated	12	<10	<10	<10		<10	<10	40	80		NA	<10	<10	<10		<10	1280	1280	1280		1280		0	Color
Polysorbate 20	9005-64-5	44112-100G-F	SIGMA	Designated	12	10	<10	<10		NA	<10	40	80		NA	2560	640	2560		1920	1280	1280	1280		1280	1.5	1	Emulsifier	b	Al-Thamir et al., Asian Journal of Pharmacy, Nursing and Medical Sciences, 2013
Polysorbate 60	9005-67-8	W291609-1KG	SIGMA	Designated	12	<10	<10	<10		<10	<10	40	80		NA	2560	2560	2560		2560	1280	1280	1280		1280	2	1	Emulsifier	b	Idem
Polysorbate 80	9005-65-6	59924-100G-F	SIGMA	Designated	12	<10	<10	<10		<10	<10	40	80		NA	2560	5120	2569		3416.33	1280	1280	1280		1280	2.7	1	Emulsifier	b	Idem
Propyl gallate	121-79-9	162-06832	Wako	Designated	12	<10	<10	<10		<10	<10	40	80		NA	<10	<10	<10		<10	1280	1280	1280		1280		0	Antioxidant
Propylene glycol	57-55-6	166-07256	Wako	Designated	12	<10	<10	<10		<10	<10	40	80		NA	<10	20	<10		NA	1280	1280	1280		1280		0	Antifoaming agent
Pyridoxine hydrochloride (Vitamin B6)	58-56-0	P9755-25G	SIGMA	Designated	12	<10	<10	<10		<10	<10	40	80		NA	<10	160	<10		NA	1280	1280	1280		1280		0	Nutrient supplement
alpha-Amylcinnamaldehyde	122-40-7	288993-100ML	SIGMA	Designated	13	<10	<10	<10		<10	<10	<10	<10		<10	<10	<10	<10		<10	1280	1280	1280		1280		0	Flavor
Rose bengal	632-69-9	184-00272	Wako	Designated	13	<10	<10	<10		<10	<10	<10	<10		<10	<10	<10	<10		<10	1280	1280	1280		1280		0	Color
Saccharin sodium dihydrate	6155-57-3	193-08602	Wako	Designated	13	<10	<10	<10		<10	<10	<10	<10		<10	<10	<10	<10		<10	1280	1280	1280		1280		0	Sweetener
Sodium gluconate	527-07-1	199-13192	Wako	Designated	13	<10	<10	<10		<10	<10	<10	<10		<10	80	<10	<10		NA	1280	1280	1280		1280		0	Sequestrant
Sunset yellow FCF	2783-94-0	465224-25G	SIGMA	Designated	13	<10	<10	<10		<10	<10	<10	<10		<10	<10	<10	<10		<10	1280	1280	1280		1280		0	Color
Suplatast tosylate	94055-76-2	S4701-10MG	SIGMA	Designated	13	<10	<10	<10		<10	<10	<10	<10		<10	<10	<10	<10		<10	1280	1280	1280		1280		0	Emulsifier, stabilizer
Terpineol	8006-39-1	203-07992	Wako	Existing	13	<10	<10	<10		<10	<10	<10	<10		<10	640	1280	640		853.333	1280	1280	1280		1280	0.67	1	Flavor	a
Trans-2- methyl-2-butenal	497-03-0	W340707-100G-K	SIGMA	Designated	13	<10	<10	<10		<10	<10	<10	<10		<10	40	320	320		226.667	1280	1280	1280		1280		0	Flavor
trans-β-Apo-8′-carotenal (precursor of vitamin A)	1107-26-2	10810-1G	SIGMA	Designated	13	<10	<10	<10		<10	<10	<10	<10		<10	640	2560	640		1280	1280	1280	1280		1280	1	1	Color	a
Vanillin	121-33-5	V1104-2G	SIGMA	Designated	13	<10	<10	<10		<10	<10	<10	<10		<10	<10	320	<10		NA	1280	1280	1280		1280		0	Flavor
Copper (II) sulfate	7758-98-7	030-04442	Wako	Designated	14	<10	<10	<10		<10	20	160	160		113.333	20	10	<10		NA	1280	320	1280		960		0	Nutrient supplement
α-Ionone	127-41-3	W259403-100G-K	SIGMA	Designated	14	<10	<10	<10		<10	20	160	160		113.333	320	40	160		173.333	1280	320	1280		960		0	Flavor
β-Ionone	14901-07-6	I12603-100G	SIGMA	Designated	14	<10	<10	<10		<10	20	160	160		113.333	1280	2560	640		1493.33	1280	320	1280		960	1.56	1	Flavor	a
γ-Nonanoic lactone	104-61-0	W278106-1KG-K	SIGMA	Designated	14	<10	<10	<10		<10	20	160	160		113.333	320	320	320		320	1280	320	1280		960		0	Flavor
Norbixin [(9Z)-6,6'-Diapocarotene-6,6'-dioic acid]	542-40-5	0532	CAROTE NATURE	Designated	14	<10	<10	<10		<10	20	160	160		113.333	2560	10240	10240		7680	1280	320	1280		960	8	1	Color	a
γ- Undecalactone	104-67-6	W309109-1KG-K	SIGMA	Designated	14	<10	<10	<10		<10	20	160	160		113.333	1280	320	1280		960	1280	320	1280		960	1	1	Flavor	a
Sage oil (f)	8022-56-8	W300306-SAMPLE-K	SIGMA	Existing	15	<10	<10	<10	<10	<10	< 10	320	80	320	NA	1280	640	320	320	640	320	1280	1280	1280	1040	0.78	1	Flavor enhancer	b	Carrasco et al., J Pharm Pharmacol, 2009
(a) Six-week-old BALB/c mice were intramuscularly immunized with the indicated immunogens (100 μl) twice with a two-week interval between immunizations. Three mice for compound only and vaccine plus compound were used in each compound test, and 3 mice for vaccine alone and vaccine plus alum were used in each set. The serum samples were collected two weeks after the second immunization to measure …
